# Supplementary material for: Prenatal Glucocorticoid Exposure Modifies Endocrine Function and Behaviour for 3 Generations Following Maternal and Paternal Transmission
Source: Sci Rep. 2017 Sep 18;7:11814. doi: 10.1038/s41598-017-11635-w (PMC5603559; doi:10.1038/s41598-017-11635-w)
Supplement: Supplementary file 2 — Supplementary Data Table 1 [file 41598_2017_11635_MOESM2_ESM.xlsx]

## Sheet: Sheet1
Gene Set Name	Type	Generation	Effect of sGC	Size	NES	P-Value	FDR
MITOCHONDRION_ORGANIZATION_AND_BIOGENESIS	c5	F1	Negative	33	2.2	<0.001	0.015
TRNA_METABOLIC_PROCESS	c5	F1	Negative	17	2.02	<0.001	0.039
PROTEIN_FOLDING	c5	F1	Negative	48	2.01	<0.001	0.027
RNA_SPLICINGVIA_TRANSESTERIFICATION_REACTIONS	c5	F1	Negative	32	1.94	<0.001	0.034
RIBONUCLEOPROTEIN_COMPLEX_BIOGENESIS_AND_ASSEMBLY	c5	F1	Negative	64	1.82	<0.001	0.062
TRANSLATION	c5	F1	Negative	120	1.81	<0.001	0.056
TRANSLATIONAL_INITIATION	c5	F1	Negative	25	1.76	<0.001	0.065
ER_TO_GOLGI_VESICLE_MEDIATED_TRANSPORT	c5	F1	Negative	17	1.62	0.018	0.147
EPIDERMAL_GROWTH_FACTOR_RECEPTOR_SIGNALING_PATHWAY	c5	F1	Positive	15	1.92	<0.001	0.008
REGULATION_OF_ANATOMICAL_STRUCTURE_MORPHOGENESIS	c5	F1	Positive	20	1.85	<0.001	0.019
ACTIN_FILAMENT_BASED_PROCESS	c5	F1	Positive	92	1.74	<0.001	0.089
STRIATED_MUSCLE_DEVELOPMENT	c5	F1	Positive	23	1.74	0.001	0.074
POSITIVE_REGULATION_OF_TRANSCRIPTION_FROM_RNA_POLYMERASE_II_PROMOTER	c5	F1	Positive	54	1.73	0.001	0.068
POSITIVE_REGULATION_OF_NUCLEOBASENUCLEOSIDENUCLEOTIDE_AND_NUCLEIC_ACID_METABOLIC_PROCESS	c5	F1	Positive	123	1.73	<0.001	0.059
POSITIVE_REGULATION_OF_TRANSCRIPTION	c5	F1	Positive	117	1.73	<0.001	0.055
ACTIN_CYTOSKELETON_ORGANIZATION_AND_BIOGENESIS	c5	F1	Positive	87	1.72	<0.001	0.051
REGULATION_OF_ORGANELLE_ORGANIZATION_AND_BIOGENESIS	c5	F1	Positive	33	1.71	0.001	0.057
POSITIVE_REGULATION_OF_CELLULAR_METABOLIC_PROCESS	c5	F1	Positive	165	1.71	<0.001	0.054
REGULATION_OF_CYTOSKELETON_ORGANIZATION_AND_BIOGENESIS	c5	F1	Positive	25	1.69	0.003	0.059
PROTEIN_OLIGOMERIZATION	c5	F1	Positive	28	1.68	0.002	0.067
POSITIVE_REGULATION_OF_TRANSCRIPTIONDNA_DEPENDENT	c5	F1	Positive	95	1.67	<0.001	0.073
REGULATION_OF_SMALL_GTPASE_MEDIATED_SIGNAL_TRANSDUCTION	c5	F1	Positive	19	1.67	0.007	0.069
POSITIVE_REGULATION_OF_RNA_METABOLIC_PROCESS	c5	F1	Positive	97	1.66	<0.001	0.068
POSITIVE_REGULATION_OF_METABOLIC_PROCESS	c5	F1	Positive	169	1.66	<0.001	0.067
SKELETAL_MUSCLE_DEVELOPMENT	c5	F1	Positive	15	1.65	0.006	0.067
POSITIVE_REGULATION_OF_CELLULAR_COMPONENT_ORGANIZATION_AND_BIOGENESIS	c5	F1	Positive	24	1.64	0.006	0.071
AXON_GUIDANCE	c5	F1	Positive	19	1.64	0.004	0.073
MUSCLE_DEVELOPMENT	c5	F1	Positive	65	1.63	<0.001	0.077
REGULATION_OF_RAS_PROTEIN_SIGNAL_TRANSDUCTION	c5	F1	Positive	15	1.63	0.007	0.077
TRANSMEMBRANE_RECEPTOR_PROTEIN_TYROSINE_KINASE_SIGNALING_PATHWAY	c5	F1	Positive	64	1.62	0.004	0.078
TISSUE_DEVELOPMENT	c5	F1	Positive	72	1.62	0.002	0.076
REGULATION_OF_CELLULAR_COMPONENT_ORGANIZATION_AND_BIOGENESIS	c5	F1	Positive	93	1.62	0.002	0.076
CYTOKINE_PRODUCTION	c5	F1	Positive	42	1.62	0.005	0.074
CELL_MIGRATION	c5	F1	Positive	61	1.6	0.003	0.081
SKELETAL_DEVELOPMENT	c5	F1	Positive	68	1.6	0.001	0.088
POTASSIUM_ION_TRANSPORT	c5	F1	Positive	41	1.6	0.007	0.085
KEGG_RIBOSOME	c2	F1	Negative	52	3.61	<0.001	<0.001
KEGG_OXIDATIVE_PHOSPHORYLATION	c2	F1	Negative	83	3.22	<0.001	<0.001
KEGG_PARKINSONS_DISEASE	c2	F1	Negative	81	2.87	<0.001	<0.001
KEGG_PROTEASOME	c2	F1	Negative	31	2.47	<0.001	<0.001
KEGG_SPLICEOSOME	c2	F1	Negative	89	1.95	<0.001	0.006
KEGG_HUNTINGTONS_DISEASE	c2	F1	Negative	133	1.88	<0.001	0.014
KEGG_PROTEIN_EXPORT	c2	F1	Negative	19	1.87	0.026	0.013
KEGG_PYRIMIDINE_METABOLISM	c2	F1	Negative	75	1.72	<0.001	0.032
KEGG_AMINO_SUGAR_AND_NUCLEOTIDE_SUGAR_METABOLISM	c2	F1	Negative	36	1.71	<0.001	0.03
KEGG_ALZHEIMERS_DISEASE	c2	F1	Negative	115	1.66	<0.001	0.038
KEGG_ECM_RECEPTOR_INTERACTION	c2	F1	Positive	65	1.85	<0.001	0.01
KEGG_CYTOKINE_CYTOKINE_RECEPTOR_INTERACTION	c2	F1	Positive	100	1.77	<0.001	0.028
KEGG_DORSO_VENTRAL_AXIS_FORMATION	c2	F1	Positive	17	1.75	0.001	0.023
KEGG_CELL_ADHESION_MOLECULES_CAMS	c2	F1	Positive	73	1.75	<0.001	0.018
KEGG_TYPE_II_DIABETES_MELLITUS	c2	F1	Positive	36	1.71	0.001	0.031
KEGG_O_GLYCAN_BIOSYNTHESIS	c2	F1	Positive	19	1.68	0.002	0.035
KEGG_HEMATOPOIETIC_CELL_LINEAGE	c2	F1	Positive	40	1.68	0.004	0.031
KEGG_FOCAL_ADHESION	c2	F1	Positive	160	1.67	<0.001	0.031
KEGG_DILATED_CARDIOMYOPATHY	c2	F1	Positive	70	1.64	0.001	0.041
KEGG_ARRHYTHMOGENIC_RIGHT_VENTRICULAR_CARDIOMYOPATHY_ARVC	c2	F1	Positive	63	1.61	0.001	0.054
STRUCTURAL_CONSTITUENT_OF_RIBOSOME	c5	F1	Negative	51	3.57	<0.001	<0.001
TRANSLATION_INITIATION_FACTOR_ACTIVITY	c5	F1	Negative	17	2.08	0.006	0.012
UNFOLDED_PROTEIN_BINDING	c5	F1	Negative	31	2.05	<0.001	0.012
TRANSLATION_FACTOR_ACTIVITY_NUCLEIC_ACID_BINDING	c5	F1	Negative	26	1.74	0.008	0.077
TRANSFERASE_ACTIVITY_TRANSFERRING_ALKYL_OR_ARYLOTHER_THAN_METHYLGROUPS	c5	F1	Negative	20	1.69	0.019	0.083
S_ADENOSYLMETHIONINE_DEPENDENT_METHYLTRANSFERASE_ACTIVITY	c5	F1	Negative	18	1.6	0.019	0.119
GUANYL_NUCLEOTIDE_EXCHANGE_FACTOR_ACTIVITY	c5	F1	Positive	40	1.96	<0.001	0.007
EXTRACELLULAR_MATRIX_STRUCTURAL_CONSTITUENT	c5	F1	Positive	19	1.92	<0.001	0.005
ACTIN_BINDING	c5	F1	Positive	61	1.86	<0.001	0.01
RAS_GUANYL_NUCLEOTIDE_EXCHANGE_FACTOR_ACTIVITY	c5	F1	Positive	16	1.86	<0.001	0.008
TRANSMEMBRANE_RECEPTOR_PROTEIN_KINASE_ACTIVITY	c5	F1	Positive	43	1.8	<0.001	0.014
SMALL_GTPASE_BINDING	c5	F1	Positive	28	1.79	<0.001	0.014
TRANSMEMBRANE_RECEPTOR_PROTEIN_TYROSINE_KINASE_ACTIVITY	c5	F1	Positive	35	1.78	0.001	0.015
ACTIN_FILAMENT_BINDING	c5	F1	Positive	22	1.77	0.001	0.016
INOSITOL_OR_PHOSPHATIDYLINOSITOL_KINASE_ACTIVITY	c5	F1	Positive	15	1.75	0.002	0.017
GTPASE_BINDING	c5	F1	Positive	29	1.75	0.001	0.017
VOLTAGE_GATED_CATION_CHANNEL_ACTIVITY	c5	F1	Positive	53	1.71	<0.001	0.025
RAS_GTPASE_ACTIVATOR_ACTIVITY	c5	F1	Positive	23	1.7	0.005	0.029
NUCLEAR_HORMONE_RECEPTOR_BINDING	c5	F1	Positive	25	1.69	0.001	0.03
GTPASE_REGULATOR_ACTIVITY	c5	F1	Positive	108	1.69	<0.001	0.031
SECONDARY_ACTIVE_TRANSMEMBRANE_TRANSPORTER_ACTIVITY	c5	F1	Positive	27	1.67	0.006	0.035
CYTOSKELETAL_PROTEIN_BINDING	c5	F1	Positive	129	1.67	0.001	0.034
VOLTAGE_GATED_CHANNEL_ACTIVITY	c5	F1	Positive	55	1.66	<0.001	0.035
TRANSMEMBRANE_RECEPTOR_PROTEIN_PHOSPHATASE_ACTIVITY	c5	F1	Positive	15	1.62	0.006	0.056
METAL_ION_TRANSMEMBRANE_TRANSPORTER_ACTIVITY	c5	F1	Positive	108	1.6	0.001	0.069
REACTOME_SRP_DEPENDENT_COTRANSLATIONAL_PROTEIN_TARGETING_TO_MEMBRANE	c2	F1	Negative	69	3.9	<0.001	<0.001
REACTOME_TRANSLATION	c2	F1	Negative	96	3.81	<0.001	<0.001
REACTOME_3_UTR_MEDIATED_TRANSLATIONAL_REGULATION	c2	F1	Negative	62	3.65	<0.001	<0.001
REACTOME_PEPTIDE_CHAIN_ELONGATION	c2	F1	Negative	50	3.6	<0.001	<0.001
REACTOME_INFLUENZA_VIRAL_RNA_TRANSCRIPTION_AND_REPLICATION	c2	F1	Negative	65	3.4	<0.001	<0.001
REACTOME_RESPIRATORY_ELECTRON_TRANSPORT	c2	F1	Negative	46	3.15	<0.001	<0.001
REACTOME_RESPIRATORY_ELECTRON_TRANSPORT_ATP_SYNTHESIS_BY_CHEMIOSMOTIC_COUPLING_AND_HEAT_PRODUCTION_BY_UNCOUPLING_PROTEINS_	c2	F1	Negative	54	3.11	<0.001	<0.001
REACTOME_NONSENSE_MEDIATED_DECAY_ENHANCED_BY_THE_EXON_JUNCTION_COMPLEX	c2	F1	Negative	68	3.01	<0.001	<0.001
REACTOME_ACTIVATION_OF_THE_MRNA_UPON_BINDING_OF_THE_CAP_BINDING_COMPLEX_AND_EIFS_AND_SUBSEQUENT_BINDING_TO_43S	c2	F1	Negative	30	2.95	<0.001	<0.001
REACTOME_FORMATION_OF_THE_TERNARY_COMPLEX_AND_SUBSEQUENTLY_THE_43S_COMPLEX	c2	F1	Negative	24	2.91	<0.001	<0.001
REACTOME_SCFSKP2_MEDIATED_DEGRADATION_OF_P27_P21	c2	F1	Negative	40	2.76	<0.001	<0.001
REACTOME_INFLUENZA_LIFE_CYCLE	c2	F1	Negative	93	2.71	<0.001	<0.001
REACTOME_VIF_MEDIATED_DEGRADATION_OF_APOBEC3G	c2	F1	Negative	35	2.57	<0.001	<0.001
REACTOME_CDT1_ASSOCIATION_WITH_THE_CDC6_ORC_ORIGIN_COMPLEX	c2	F1	Negative	40	2.55	<0.001	<0.001
REACTOME_TCA_CYCLE_AND_RESPIRATORY_ELECTRON_TRANSPORT	c2	F1	Negative	84	2.55	<0.001	<0.001
REACTOME_REGULATION_OF_ORNITHINE_DECARBOXYLASE_ODC	c2	F1	Negative	32	2.55	<0.001	<0.001
REACTOME_MITOCHONDRIAL_PROTEIN_IMPORT	c2	F1	Negative	37	2.54	<0.001	<0.001
REACTOME_ER_PHAGOSOME_PATHWAY	c2	F1	Negative	38	2.49	<0.001	<0.001
REACTOME_CROSS_PRESENTATION_OF_SOLUBLE_EXOGENOUS_ANTIGENS_ENDOSOMES	c2	F1	Negative	30	2.46	<0.001	<0.001
REACTOME_PREFOLDIN_MEDIATED_TRANSFER_OF_SUBSTRATE_TO_CCT_TRIC	c2	F1	Negative	16	2.45	<0.001	<0.001
REACTOME_AUTODEGRADATION_OF_CDH1_BY_CDH1_APC_C	c2	F1	Negative	42	2.45	<0.001	<0.001
REACTOME_METABOLISM_OF_MRNA	c2	F1	Negative	143	2.44	<0.001	<0.001
REACTOME_METABOLISM_OF_RNA	c2	F1	Negative	179	2.41	<0.001	<0.001
REACTOME_DESTABILIZATION_OF_MRNA_BY_AUF1_HNRNP_D0	c2	F1	Negative	33	2.38	<0.001	0.001
REACTOME_RNA_POL_II_TRANSCRIPTION_PRE_INITIATION_AND_PROMOTER_OPENING	c2	F1	Negative	32	2.37	<0.001	0.001
REACTOME_P53_DEPENDENT_G1_DNA_DAMAGE_RESPONSE	c2	F1	Negative	39	2.31	<0.001	0.001
REACTOME_CYCLIN_E_ASSOCIATED_EVENTS_DURING_G1_S_TRANSITION_	c2	F1	Negative	48	2.31	<0.001	0.001
REACTOME_ASSEMBLY_OF_THE_PRE_REPLICATIVE_COMPLEX	c2	F1	Negative	47	2.28	<0.001	0.001
REACTOME_CDK_MEDIATED_PHOSPHORYLATION_AND_REMOVAL_OF_CDC6	c2	F1	Negative	33	2.26	<0.001	0.001
REACTOME_APC_C_CDC20_MEDIATED_DEGRADATION_OF_MITOTIC_PROTEINS	c2	F1	Negative	48	2.14	<0.001	0.003
REACTOME_SCF_POSITIVE_TRCP_MEDIATED_DEGRADATION_OF_EMI1	c2	F1	Negative	34	2.1	<0.001	0.004
REACTOME_AUTODEGRADATION_OF_THE_E3_UBIQUITIN_LIGASE_COP1	c2	F1	Negative	33	2.09	<0.001	0.004
REACTOME_ORC1_REMOVAL_FROM_CHROMATIN	c2	F1	Negative	50	2.09	<0.001	0.004
REACTOME_FORMATION_OF_THE_HIV1_EARLY_ELONGATION_COMPLEX	c2	F1	Negative	26	2.09	<0.001	0.004
REACTOME_SYNTHESIS_OF_DNA	c2	F1	Negative	70	2.09	<0.001	0.004
REACTOME_SIGNALING_BY_WNT	c2	F1	Negative	46	2.06	<0.001	0.005
REACTOME_P53_INDEPENDENT_G1_S_DNA_DAMAGE_CHECKPOINT	c2	F1	Negative	35	2.06	<0.001	0.005
REACTOME_TRANSCRIPTION_COUPLED_NER_TC_NER	c2	F1	Negative	35	2.03	<0.001	0.006
REACTOME_S_PHASE	c2	F1	Negative	84	2.01	<0.001	0.006
REACTOME_G1_S_TRANSITION	c2	F1	Negative	80	1.99	<0.001	0.007
REACTOME_ABORTIVE_ELONGATION_OF_HIV1_TRANSCRIPT_IN_THE_ABSENCE_OF_TAT	c2	F1	Negative	18	1.98	0.007	0.007
REACTOME_NUCLEOTIDE_EXCISION_REPAIR	c2	F1	Negative	39	1.97	<0.001	0.007
REACTOME_MRNA_CAPPING	c2	F1	Negative	26	1.97	<0.001	0.007
REACTOME_MRNA_SPLICING_MINOR_PATHWAY	c2	F1	Negative	34	1.89	<0.001	0.011
REACTOME_BIOSYNTHESIS_OF_THE_N_GLYCAN_PRECURSOR_DOLICHOL_LIPID_LINKED_OLIGOSACCHARIDE_LLO_AND_TRANSFER_TO_A_NASCENT_PROTEIN	c2	F1	Negative	23	1.89	<0.001	0.011
REACTOME_ADP_SIGNALLING_THROUGH_P2RY12	c2	F1	Negative	17	1.89	0.011	0.011
REACTOME_APC_C_CDH1_MEDIATED_DEGRADATION_OF_CDC20_AND_OTHER_APC_C_CDH1_TARGETED_PROTEINS_IN_LATE_MITOSIS_EARLY_G1	c2	F1	Negative	47	1.89	<0.001	0.01
REACTOME_M_G1_TRANSITION	c2	F1	Negative	59	1.88	<0.001	0.01
REACTOME_ENDOSOMAL_SORTING_COMPLEX_REQUIRED_FOR_TRANSPORT_ESCRT	c2	F1	Negative	19	1.88	0.006	0.01
REACTOME_REGULATION_OF_APOPTOSIS	c2	F1	Negative	40	1.88	<0.001	0.011
REACTOME_ANTIGEN_PROCESSING_CROSS_PRESENTATION	c2	F1	Negative	47	1.84	<0.001	0.014
REACTOME_REGULATION_OF_MITOTIC_CELL_CYCLE	c2	F1	Negative	57	1.81	<0.001	0.016
REACTOME_PROTEIN_FOLDING	c2	F1	Negative	35	1.8	<0.001	0.017
REACTOME_CELL_CYCLE_CHECKPOINTS	c2	F1	Negative	88	1.77	<0.001	0.02
REACTOME_PROSTACYCLIN_SIGNALLING_THROUGH_PROSTACYCLIN_RECEPTOR	c2	F1	Negative	15	1.77	0.015	0.02
REACTOME_GLUCAGON_TYPE_LIGAND_RECEPTORS	c2	F1	Negative	23	1.75	<0.001	0.023
REACTOME_REGULATION_OF_MRNA_STABILITY_BY_PROTEINS_THAT_BIND_AU_RICH_ELEMENTS	c2	F1	Negative	57	1.73	<0.001	0.025
REACTOME_RNA_POL_II_PRE_TRANSCRIPTION_EVENTS	c2	F1	Negative	45	1.72	<0.001	0.027
REACTOME_BASE_EXCISION_REPAIR	c2	F1	Negative	16	1.71	0.022	0.028
REACTOME_FORMATION_OF_TRANSCRIPTION_COUPLED_NER_TC_NER_REPAIR_COMPLEX	c2	F1	Negative	24	1.7	<0.001	0.029
REACTOME_MITOTIC_G1_G1_S_PHASES	c2	F1	Negative	101	1.68	<0.001	0.031
REACTOME_DNA_REPLICATION	c2	F1	Negative	143	1.67	<0.001	0.032
REACTOME_METABOLISM_OF_NUCLEOTIDES	c2	F1	Negative	51	1.61	<0.001	0.048
REACTOME_COLLAGEN_FORMATION	c2	F1	Positive	34	1.87	<0.001	0.006
REACTOME_RORA_ACTIVATES_CIRCADIAN_EXPRESSION	c2	F1	Positive	21	1.8	<0.001	0.017
REACTOME_CIRCADIAN_REPRESSION_OF_EXPRESSION_BY_REV_ERBA	c2	F1	Positive	19	1.79	0.001	0.018
REACTOME_EXTRACELLULAR_MATRIX_ORGANIZATION	c2	F1	Positive	44	1.78	0.001	0.017
REACTOME_PRE_NOTCH_TRANSCRIPTION_AND_TRANSLATION	c2	F1	Positive	18	1.77	0.001	0.019
REACTOME_MUSCLE_CONTRACTION	c2	F1	Positive	26	1.74	0.001	0.026
REACTOME_ION_TRANSPORT_BY_P_TYPE_ATPASES	c2	F1	Positive	26	1.74	0.001	0.024
REACTOME_SMOOTH_MUSCLE_CONTRACTION	c2	F1	Positive	16	1.72	0.002	0.027
REACTOME_NETRIN1_SIGNALING	c2	F1	Positive	34	1.7	0.001	0.034
REACTOME_NCAM1_INTERACTIONS	c2	F1	Positive	30	1.7	0.001	0.036
REACTOME_PRE_NOTCH_EXPRESSION_AND_PROCESSING	c2	F1	Positive	29	1.7	0.002	0.034
REACTOME_YAP1_AND_WWTR1_TAZ_STIMULATED_GENE_EXPRESSION	c2	F1	Positive	19	1.65	0.002	0.056
REACTOME_INTEGRIN_CELL_SURFACE_INTERACTIONS	c2	F1	Positive	66	1.65	<0.001	0.055
REACTOME_NRAGE_SIGNALS_DEATH_THROUGH_JNK	c2	F1	Positive	37	1.64	0.001	0.055
REACTOME_AXON_GUIDANCE	c2	F1	Positive	212	1.64	<0.001	0.054
REACTOME_SIGNALING_BY_RHO_GTPASES	c2	F1	Positive	91	1.61	<0.001	0.071
SEXUAL_REPRODUCTION	c5	F2	Positive	65	1.85	<0.001	0.148
GAMETE_GENERATION	c5	F2	Positive	58	1.77	<0.001	0.146
FEEDING_BEHAVIOR	c5	F2	Positive	16	1.74	0.016	0.124
KEGG_RIBOSOME	c2	F2	Negative	54	2.07	<0.001	0.001
KEGG_PARKINSONS_DISEASE	c2	F2	Negative	83	2.03	<0.001	0.002
KEGG_NITROGEN_METABOLISM	c2	F2	Negative	15	1.95	<0.001	0.003
KEGG_ALZHEIMERS_DISEASE	c2	F2	Negative	118	1.85	0.001	0.01
KEGG_OXIDATIVE_PHOSPHORYLATION	c2	F2	Negative	85	1.81	<0.001	0.017
KEGG_CELL_ADHESION_MOLECULES_CAMS	c2	F2	Negative	72	1.68	0.001	0.077
KEGG_LEUKOCYTE_TRANSENDOTHELIAL_MIGRATION	c2	F2	Negative	81	1.67	0.003	0.075
KEGG_CYTOKINE_CYTOKINE_RECEPTOR_INTERACTION	c2	F2	Negative	103	1.66	<0.001	0.07
KEGG_ARACHIDONIC_ACID_METABOLISM	c2	F2	Negative	21	1.65	0.005	0.069
STRUCTURAL_CONSTITUENT_OF_RIBOSOME	c2	F2	Negative	52	1.94	<0.001	0.018
HYDRO_LYASE_ACTIVITY	c2	F2	Negative	19	1.82	<0.001	0.055
AMINE_RECEPTOR_ACTIVITY	c2	F2	Negative	24	1.75	<0.001	0.085
STRUCTURAL_MOLECULE_ACTIVITY	c2	F2	Negative	144	1.73	<0.001	0.098
CARBON_OXYGEN_LYASE_ACTIVITY	c2	F2	Negative	23	1.71	0.003	0.099
CARBOHYDRATE_BINDING	c2	F2	Negative	33	1.62	0.009	0.245
REACTOME_PEPTIDE_CHAIN_ELONGATION	c5	F2	Negative	51	2.11	<0.001	<0.001
REACTOME_3_UTR_MEDIATED_TRANSLATIONAL_REGULATION	c5	F2	Negative	64	2.03	<0.001	0.002
REACTOME_NONSENSE_MEDIATED_DECAY_ENHANCED_BY_THE_EXON_JUNCTION_COMPLEX	c5	F2	Negative	68	1.94	<0.001	0.014
REACTOME_INFLUENZA_VIRAL_RNA_TRANSCRIPTION_AND_REPLICATION	c5	F2	Negative	65	1.94	<0.001	0.011
REACTOME_SRP_DEPENDENT_COTRANSLATIONAL_PROTEIN_TARGETING_TO_MEMBRANE	c5	F2	Negative	70	1.91	<0.001	0.012
REACTOME_RESPIRATORY_ELECTRON_TRANSPORT_ATP_SYNTHESIS_BY_CHEMIOSMOTIC_COUPLING_AND_HEAT_PRODUCTION_BY_UNCOUPLING_PROTEINS_	c5	F2	Negative	55	1.86	<0.001	0.021
REACTOME_RESPIRATORY_ELECTRON_TRANSPORT	c5	F2	Negative	47	1.8	<0.001	0.049
REACTOME_TRANSLATION	c5	F2	Negative	98	1.78	<0.001	0.053
REACTOME_FORMATION_OF_THE_TERNARY_COMPLEX_AND_SUBSEQUENTLY_THE_43S_COMPLEX	c5	F2	Negative	25	1.78	0.001	0.047
REACTOME_AMINE_LIGAND_BINDING_RECEPTORS	c5	F2	Negative	24	1.78	0.005	0.044
REACTOME_TCA_CYCLE_AND_RESPIRATORY_ELECTRON_TRANSPORT	c5	F2	Negative	85	1.76	<0.001	0.054
REACTOME_POTASSIUM_CHANNELS	c5	F2	Negative	73	1.74	<0.001	0.062
REACTOME_ACTIVATION_OF_THE_MRNA_UPON_BINDING_OF_THE_CAP_BINDING_COMPLEX_AND_EIFS_AND_SUBSEQUENT_BINDING_TO_43S	c5	F2	Negative	31	1.71	0.004	0.081
REACTOME_CHOLESTEROL_BIOSYNTHESIS	c5	F2	Negative	15	1.71	0.005	0.079
REACTOME_FATTY_ACYL_COA_BIOSYNTHESIS	c5	F2	Negative	16	1.7	0.008	0.075
REACTOME_VOLTAGE_GATED_POTASSIUM_CHANNELS	c5	F2	Negative	34	1.7	0.002	0.074
REACTOME_INTEGRIN_CELL_SURFACE_INTERACTIONS	c5	F2	Negative	64	1.69	0.001	0.08
REACTOME_TIGHT_JUNCTION_INTERACTIONS	c5	F2	Negative	15	1.67	0.007	0.092
REACTOME_O_LINKED_GLYCOSYLATION_OF_MUCINS	c5	F2	Negative	31	1.67	0.004	0.092
REACTOME_TRIGLYCERIDE_BIOSYNTHESIS	c5	F2	Negative	33	1.65	0.006	0.11
REACTOME_EFFECTS_OF_PIP2_HYDROLYSIS	c5	F2	Negative	19	1.64	0.013	0.115
REACTOME_INFLUENZA_LIFE_CYCLE	c5	F2	Negative	94	1.64	0.001	0.111
REACTOME_METABOLISM_OF_MRNA	c5	F2	Negative	147	1.64	0.004	0.107
REACTOME_CELL_SURFACE_INTERACTIONS_AT_THE_VASCULAR_WALL	c5	F2	Negative	54	1.62	0.005	0.125
REACTOME_GAP_JUNCTION_TRAFFICKING	c5	F2	Negative	16	1.61	0.011	0.128
REACTOME_SEMAPHORIN_INTERACTIONS	c5	F2	Negative	58	1.61	0.006	0.134
REACTOME_INTERFERON_GAMMA_SIGNALING	c5	F2	Negative	30	1.6	0.01	0.132
REACTOME_METABOLISM_OF_PROTEINS	c5	F2	Negative	306	1.6	<0.001	0.128
REACTOME_PEPTIDE_LIGAND_BINDING_RECEPTORS	c5	F2	Positive	77	1.85	<0.001	0.106
DIGESTION	c2	F3	Negative	17	1.75	0.003	0.571
REGULATION_OF_G_PROTEIN_COUPLED_RECEPTOR_PROTEIN_SIGNALING_PATHWAY	c2	F3	Negative	19	1.73	0.004	0.328
IMMUNE_RESPONSE	c2	F3	Positive	107	1.89	<0.001	0.162
CELLULAR_DEFENSE_RESPONSE	c2	F3	Positive	21	1.87	0.002	0.116
JAK_STAT_CASCADE	c2	F3	Positive	20	1.84	<0.001	0.112
KEGG_RIBOSOME	c5	F3	Positive	52	2.4	<0.001	<0.001
KEGG_FC_GAMMA_R_MEDIATED_PHAGOCYTOSIS	c5	F3	Positive	79	1.89	<0.001	0.03
KEGG_NATURAL_KILLER_CELL_MEDIATED_CYTOTOXICITY	c5	F3	Positive	65	1.86	<0.001	0.032
KEGG_COMPLEMENT_AND_COAGULATION_CASCADES	c5	F3	Positive	26	1.81	0.003	0.042
KEGG_PATHOGENIC_ESCHERICHIA_COLI_INFECTION	c5	F3	Positive	38	1.7	0.005	0.107
KEGG_VIRAL_MYOCARDITIS	c5	F3	Positive	34	1.6	0.017	0.207
GTPASE_ACTIVATOR_ACTIVITY	c2	F3	Negative	52	1.87	<0.001	0.056
PEPTIDE_RECEPTOR_ACTIVITY	c2	F3	Negative	26	1.8	0.002	0.09
STRUCTURAL_CONSTITUENT_OF_RIBOSOME	c2	F3	Positive	51	2.48	<0.001	<0.001
REACTOME_PEPTIDE_LIGAND_BINDING_RECEPTORS	c5	F3	Negative	79	2.07	<0.001	0.001
REACTOME_CLASS_A1_RHODOPSIN_LIKE_RECEPTORS	c5	F3	Negative	127	1.77	<0.001	0.189
REACTOME_GABA_SYNTHESIS_RELEASE_REUPTAKE_AND_DEGRADATION	c5	F3	Negative	15	1.73	0.002	0.181
REACTOME_INTERACTION_BETWEEN_L1_AND_ANKYRINS	c5	F3	Negative	18	1.73	<0.001	0.145
REACTOME_G_ALPHA_I_SIGNALLING_EVENTS	c5	F3	Negative	94	1.72	0.001	0.128
REACTOME_FANCONI_ANEMIA_PATHWAY	c5	F3	Negative	16	1.69	0.005	0.148
REACTOME_GPCR_LIGAND_BINDING	c5	F3	Negative	193	1.66	<0.001	0.184
REACTOME_SRP_DEPENDENT_COTRANSLATIONAL_PROTEIN_TARGETING_TO_MEMBRANE	c5	F3	Positive	70	2.47	<0.001	<0.001
REACTOME_INFLUENZA_VIRAL_RNA_TRANSCRIPTION_AND_REPLICATION	c5	F3	Positive	65	2.4	<0.001	<0.001
REACTOME_3_UTR_MEDIATED_TRANSLATIONAL_REGULATION	c5	F3	Positive	64	2.39	<0.001	<0.001
REACTOME_PEPTIDE_CHAIN_ELONGATION	c5	F3	Positive	51	2.38	<0.001	<0.001
REACTOME_TRANSLATION	c5	F3	Positive	98	2.25	<0.001	<0.001
REACTOME_NONSENSE_MEDIATED_DECAY_ENHANCED_BY_THE_EXON_JUNCTION_COMPLEX	c5	F3	Positive	68	2.13	<0.001	<0.001
REACTOME_FORMATION_OF_THE_TERNARY_COMPLEX_AND_SUBSEQUENTLY_THE_43S_COMPLEX	c5	F3	Positive	25	2.09	<0.001	0.001
REACTOME_SMOOTH_MUSCLE_CONTRACTION	c5	F3	Positive	19	2.07	<0.001	0.002
REACTOME_INFLUENZA_LIFE_CYCLE	c5	F3	Positive	93	2.01	<0.001	0.006
REACTOME_MUSCLE_CONTRACTION	c5	F3	Positive	28	1.89	<0.001	0.019
REACTOME_ACTIVATION_OF_THE_MRNA_UPON_BINDING_OF_THE_CAP_BINDING_COMPLEX_AND_EIFS_AND_SUBSEQUENT_BINDING_TO_43S	c5	F3	Positive	31	1.89	<0.001	0.018
REACTOME_CELL_SURFACE_INTERACTIONS_AT_THE_VASCULAR_WALL	c5	F3	Positive	57	1.89	<0.001	0.017
REACTOME_METABOLISM_OF_MRNA	c5	F3	Positive	148	1.77	<0.001	0.062
REACTOME_GPVI_MEDIATED_ACTIVATION_CASCADE	c5	F3	Positive	26	1.75	0.008	0.073
REACTOME_PREFOLDIN_MEDIATED_TRANSFER_OF_SUBSTRATE_TO_CCT_TRIC	c5	F3	Positive	15	1.72	0.017	0.083
REACTOME_RNA_POL_II_TRANSCRIPTION_PRE_INITIATION_AND_PROMOTER_OPENING	c5	F3	Positive	31	1.71	0.003	0.093
REACTOME_SEMA4D_IN_SEMAPHORIN_SIGNALING	c5	F3	Positive	26	1.66	0.013	0.143
REACTOME_RESPIRATORY_ELECTRON_TRANSPORT	c5	F3	Positive	46	1.62	0.003	0.184
REACTOME_COLLAGEN_FORMATION	c5	F3	Positive	47	1.62	0.017	0.174
REACTOME_CHONDROITIN_SULFATE_BIOSYNTHESIS	c5	F3	Positive	18	1.6	0.029	0.194
Gene sets that are enriched in the F1-F3 female PT PVN. Type: collections of gene sets; c5=gene ontology, c2=curated gene sets from published data sets. Effect of sGC: describes relationship between treatment with sGC and the expression of genes within a gene set, positive-increased expression, negative-decreased expression. Size: number of genes in the gene set. NES: normalized enrichment score …
